# Supplementary material for: Quantitative Analysis of Oat (Avena sativa L.) and Pea (Pisum sativum L.) Saponins in Plant-Based Food Products by Hydrophilic Interaction Liquid Chromatography Coupled with Mass Spectrometry
Source: Foods. 2023 Feb 26;12(5):991. doi: 10.3390/foods12050991 (PMC10000715; doi:10.3390/foods12050991)
Supplement: Supplementary file 1 [file foods-12-00991-s001.zip]

Archive with 1 entries (1 files):
- foods-2224971-supplementary.pdf
